# Supplementary material for: Metabolic and pathologic profiles of human LSS deficiency recapitulated in mice
Source: PLoS Genet. 2020 Feb 26;16(2):e1008628. doi: 10.1371/journal.pgen.1008628 (PMC7062289; doi:10.1371/journal.pgen.1008628)
Supplement: S1 Table — (XLSX) [file pgen.1008628.s016.xlsx]

## Sheet: LSS_variants_filtering
S1 Table. Variant Filtering Strategy
Filters	II-2	II-3
Total number of variants detected	745841	771351																novo-gatk_ACP2.vcf 954830 9547524 239452782
Filtering for low-quality variants	574187	589747
Exonic variants retained	22347	22185
Non-synonymous and splice-site variants retained	11177	11034
Filtering for variants in segmental duplications	9790	9682
MAF < 0.01 in 1000g2015aug_all	936	929
MAF < 0.01 in Exac03 All	596	589
MAF < 0.01 in Exac03 East Asia	451	433
MAF < 0.01 in HGVD	313	295
Genes with homozygous or multiple variants	16 genes	9 genes
Autosomal recessive/X-linked segregation	6 genesa	3 genesb
	ZNF668, LSS, PPEF1, BEX5, LOC100129520, CDR1	CPAMD8, LSS, HEPH
Gene(s) with shared variants	LSS
Sanger validation	LSS
MAF, minor allele frequency; HGVD, human genome variation database.
a ZNF668 (NM_024706): c.[1576T>G];[1576T>G], p.[(Ser526Ala)];[Ser526Ala)], LSS (NM_002340): c.[530G>A];[701_716del], p.[Arg177Gln];[Arg234Profs*2], PPEF1 (NM_006240): c.[574G>A];[0], p.[(Glu192Lys)];[0], BEX5 (NM_001012978): c.[125C>A];[0], p.[(Pro42His)];[0], LOC100129520 (NM_001195272): c.[1370A>G];[0], p.[(Asp457Gly)];[0], CDR1 (NM_004065): c.[4G>A];[0], p.[(Ala2Thr)];[0]
b CPAMD8 (NM_015692): c.[5218G>C];[5218G>C], p.[(Gly1740Arg)];[(Gly1740Arg)], LSS (NM_002340): c.[530G>A];[701_716del], p.[Arg177Gln];[Arg234Profs*2], HEPH (NM_014799):c.[835A>G];[0], p.[(Ile279Val)];[0]
