# Supplementary material for: Metabolic and pathologic profiles of human LSS deficiency recapitulated in mice
Source: PLoS Genet. 2020 Feb 26;16(2):e1008628. doi: 10.1371/journal.pgen.1008628 (PMC7062289; doi:10.1371/journal.pgen.1008628)
Supplement: S2 Table — (XLSX) [file pgen.1008628.s017.xlsx]

## Sheet: LSS_Var
S2 Table. Mutations in LSS
Mutation (nt)	Change (aa)	Exon	Mutation Type	SIFT (prediction)	Polyphen-2 (HVAR) (prediction)	MutationTaster (prediction)	CADD a (phred-scaled)	GERP b	1000G_All	ExAC_All	ExAC_East Asian	HGVD	gnomAD_All	gnomAD_East Asian
c.530G>A	p.Arg177Gln	5	missense	Damaging	Probably Damaging	disease causing	34	4.58	0	0.00004118 (5 het / 121412 alleles)	0 (0 / 8654 alleles)	0	0.00005411 (15 het / 277222 alleles)	0 (0 / 18870 alleles)
c.701_716del	p.Arg234Profs2*	7	frameshift	NA	NA	disease causing	NA	NA	0	0	0	0	0	0
nt, nucleotide; aa, amino acid; NA, not applicable; het, heterozygous; CADD, Combined Annotation Dependent Depletion; GERP, Genome evolutionary rate profiling.
a A CADD phred-scaled score of 10, 20, or 30 represents the top 10%, 1%, and 0·1% of the most deleterious variants, respectively.
b A higher GERP score indicates greater conservation.
