# Supplementary material for: Metabolic and pathologic profiles of human LSS deficiency recapitulated in mice
Source: PLoS Genet. 2020 Feb 26;16(2):e1008628. doi: 10.1371/journal.pgen.1008628 (PMC7062289; doi:10.1371/journal.pgen.1008628)
Supplement: S3 Table — (XLSX) [file pgen.1008628.s018.xlsx]

## Sheet: LaboratoryData
S3 Table. Laboratory results of the patients with LSS biallelic mutations and unaffected family members in this study
		Father	Mother	Unaffected sibling	Patient	Patient
		I-1	I-2	II-1	II-2	II-3	Reference range
Total cholesterol	mg/dL	178	197	168	177	215	150 - 219
HDL cholesterol	mg/dL	50	59	68	70	53	40 - 86
LDL cholesterol	mg/dL	102	122	83	92	137	70 - 139
Triglyceride	mg/dL	209	51	85	87	225	50 - 149
1,25-dihydroxyvitamin D	pg/mL	68.3	58.5	86.6	96	90	20 - 60
25-hydroxyvitamin D	ng/mL	38	16	38	37	NA	7 - 41
NA, not available.
