# Supplementary material for: Metabolic and pathologic profiles of human LSS deficiency recapitulated in mice
Source: PLoS Genet. 2020 Feb 26;16(2):e1008628. doi: 10.1371/journal.pgen.1008628 (PMC7062289; doi:10.1371/journal.pgen.1008628)
Supplement: S4 Table — (XLSX) [file pgen.1008628.s019.xlsx]

## Sheet: genotype
S4 Table. Genotype distribution of neonatal mice born from Lsswild/flox-Keratin14 male and Lssflox/flox female mice
Genotype	Numbers (ratio)
Lsswild/flox	12 (0.24)
Lssflox/flox	10 (0.19)
Lsswild/flox-Keratin14	16 (0.31)
Lssflox/flox-Keratin14	13 (0.26)
Total	51
Chi-square = 1.471, P value = 0.689.
